# Supplementary material for: scBrainMap: a landscape for cell types and associated genetic markers in the brain
Source: Database (Oxford). 2023 May 17;2023:baad035. doi: 10.1093/database/baad035 (PMC10191140; doi:10.1093/database/baad035)
Supplement: baad035_Supp [file baad035_supp.zip]

Archive with 7 entries (7 files):
- suppl_data/FigureS1.jpg
- suppl_data/FigureS2.jpg
- suppl_data/FigureS3.jpg
- suppl_data/FigureS4.jpg
- suppl_data/FigureS5.jpg
- suppl_data/FigureS6.jpg
- suppl_data/TableS1.docx
